# Supplementary material for: 1H-Indoles from Deoxybenzoin Schiff Bases by Deprotonation—SNAr Cyclization
Source: Molecules. 2025 Sep 26;30(19):3894. doi: 10.3390/molecules30193894 (PMC12526362; doi:10.3390/molecules30193894)
Supplement: Supplementary file 1 [file molecules-30-03894-s001.zip]

Archive with 1 entries (1 files):
- molecules-3877273-supplementary.pdf
